# Supplementary material for: Cocoa and Carob Supplementation, Alone or in Combination with Metformin, Protects against Hepatorenal Injury in Zucker Diabetic Fatty Rats
Source: Nutrients. 2024 Sep 13;16(18):3087. doi: 10.3390/nu16183087 (PMC11434748; doi:10.3390/nu16183087)
Supplement: Supplementary file 1 [file nutrients-16-03087-s001.zip]

Archive with 1 entries (1 files):
- nutrients-3175208-Supplementary Tables.pdf
